# Supplementary material for: SMURF2 phosphorylation at Thr249 modifies glioma stemness and tumorigenicity by regulating TGF-β receptor stability
Source: Commun Biol. 2022 Jan 11;5:22. doi: 10.1038/s42003-021-02950-0 (PMC8752672; doi:10.1038/s42003-021-02950-0)
Supplement: Supplementary file 4 — Supplementary Data 1 [file 42003_2021_2950_MOESM4_ESM.xlsx]

## Sheet: Figure 1a
sphere number
TGS-01	Sphere number
shCont.-1	51
shCont.-2	42
shCont.-3	38
shCont.-4	52
shCont.-5	41
shCont.-6	28
shCont.-7	57
shCont.-8	29
shSMURF2 #1-1	66
shSMURF2 #1-2	78
shSMURF2 #1-3	67
shSMURF2 #1-4	58
shSMURF2 #1-5	78
shSMURF2 #1-6	49
shSMURF2 #1-7	55
shSMURF2 #1-8	76
shSMURF22 #2-1	70
shSMURF22 #2-2	74
shSMURF22 #2-3	63
shSMURF22 #2-4	66
shSMURF22 #2-5	58
shSMURF22 #2-6	49
shSMURF22 #2-7	67
shSMURF22 #2-8	69
TGS-04	Sphere number
shCont.-1	25
shCont.-2	29
shCont.-3	33
shCont.-4	37
shCont.-5	41
shCont.-6	47
shCont.-7	55
shCont.-8	57
shSMURF2 #1-1	92
shSMURF2 #1-2	88
shSMURF2 #1-3	85
shSMURF2 #1-4	79
shSMURF2 #1-5	68
shSMURF2 #1-6	66
shSMURF2 #1-7	58
shSMURF2 #1-8	54
shSMURF22 #2-1	91
shSMURF22 #2-2	88
shSMURF22 #2-3	84
shSMURF22 #2-4	83
shSMURF22 #2-5	77
shSMURF22 #2-6	75
shSMURF22 #2-7	68
shSMURF22 #2-8	59

## Sheet: Figure1b
TGS-01
shCont.-1		shCont.-2		shCont.-3
cells/well	Fraction of wells without tumorspher (Log2)	cells/well	Fraction of wells without tumorspher (Log2)	cells/well	Fraction of wells without tumorspher (Log2)
200	#NUM!(log2(0))	200	#NUM!(log2(0))	200	#NUM!(log2(0))
100	#NUM!(log2(0))	100	#NUM!(log2(0))	100	#NUM!(log2(0))
50	-3.32193	50	-2.73697	50	-3.32193
20	-2.32193	20	-2.73697	20	-1.73697
10	-0.736966	10	-1	10	-0.736966
5	-0.0740006	5	-0.152003	5	-0.0740006
1	-0.0291463	1	0	1	-0.0144996
shSMURF2 #1-1		shSMURF2 #1-2		shSMURF2 #1-3
cells/well		cells/well		cells/well
200	#NUM!(log2(0))	200	#NUM!(log2(0))	200	#NUM!(log2(0))
100	#NUM!(log2(0))	100	#NUM!(log2(0))	100	#NUM!(log2(0))
50	#NUM!(log2(0))	50	#NUM!(log2(0))	50	#NUM!(log2(0))
20	-3.32193	20	-3.32193	20	-2.73697
10	-1	10	-0.862496	10	-1.152
5	-0.0740006	5	-0.152003	5	-0.0740006
1	0	1	-0.0588937	1	-0.0291463
shSMURF2 #2-1		shSMURF2 #2-2		shSMURF2 #2-3
cells/well		cells/well		cells/well
200	#NUM!(log2(0))	200	#NUM!(log2(0))	200	#NUM!(log2(0))
100	#NUM!(log2(0))	100	#NUM!(log2(0))	100	#NUM!(log2(0))
50	#NUM!(log2(0))	50	#NUM!(log2(0))	50	#NUM!(log2(0))
20	#NUM!(log2(0))	20	#NUM!(log2(0))	20	#NUM!(log2(0))
10	-1.73697	10	-1.51457	10	-1.73697
5	-0.514573	5	-0.395929	5	-0.473931
1	-0.184425	1	-0.152003	1	-0.120294
TGS-04
shCont.-1		shCont.-2		shCont.-3
cells/well	Fraction of wells without tumorspher (Log2)	cells/well	Fraction of wells without tumorspher (Log2)	cells/well	Fraction of wells without tumorspher (Log2)
200	#NUM!(log2(0))	200	#NUM!(log2(0))	200	#NUM!(log2(0))
100	#NUM!(log2(0))	100	#NUM!(log2(0))	100	#NUM!(log2(0))
50	#NUM!(log2(0))	50	#NUM!(log2(0))	50	#NUM!(log2(0))
20	-2	20	-2.32193	20	-2.32193
10	-0.415037	10	-0.514573	10	-0.321928
5	-0.0740006	5	-0.0740006	5	-0.0291463
1	0	1	0	1	0
shSMURF2 #1-1		shSMURF2 #1-2		shSMURF2 #1-3
cells/well		cells/well		cells/well
200	#NUM!(log2(0))	200	#NUM!(log2(0))	200	#NUM!(log2(0))
100	#NUM!(log2(0))	100	#NUM!(log2(0))	100	#NUM!(log2(0))
50	#NUM!(log2(0))	50	#NUM!(log2(0))	50	#NUM!(log2(0))
20	-3.32193	20	-2.64386	20	-3.32193
10	-2	10	-2.32193	10	-2
5	-0.621488	5	-0.514573	5	-0.415037
1	-0.217591	1	-0.152003	1	-0.251539
shSMURF2 #2-1		shSMURF2 #2-2		shSMURF2 #2-3
cells/well		cells/well		cells/well
200	#NUM!(log2(0))	200	#NUM!(log2(0))	200	#NUM!(log2(0))
100	#NUM!(log2(0))	100	#NUM!(log2(0))	100	#NUM!(log2(0))
50	#NUM!(log2(0))	50	#NUM!(log2(0))	50	#NUM!(log2(0))
20	#NUM!(log2(0))	20	#NUM!(log2(0))	20	#NUM!(log2(0))
10	-1.51457	10	-1.73697	10	-1.51457
5	-0.415037	5	-0.321928	5	-0.514573
1	-0.120294	1	-0.152003	1	-0.152003

## Sheet: Figure 1c TGS-01
SOX2
sample	% of shCont.
shCont.-1	108.475
shCont.-2	97.2341
shCont.-3	120.843
shCont.-4	82.9579
shCont.-5	90.4898
shSMURF2 #1-1	377.496
shSMURF2 #1-2	167.195
shSMURF2 #1-3	357.285
shSMURF2 #1-4	219.01
shSMURF2 #1-5	218.583
shSMURF2 #2-1	90.6841
shSMURF2 #2-2	168.384
shSMURF2 #2-3	245.962
shSMURF2 #2-4	255.879
shSMURF2 #2-5	248.425
SOX4
sample	% of shCont.
shCont.-1	104.967
shCont.-2	93.7503
shCont.-3	133.393
shCont.-4	83.7542
shCont.-5	84.1355
shSMURF2 #1-1	575.039
shSMURF2 #1-2	929.273
shSMURF2 #1-3	426.743
shSMURF2 #1-4	250.682
shSMURF2 #1-5	314.425
shSMURF2 #2-1	579.618
shSMURF2 #2-2	932.723
shSMURF2 #2-3	380.163
shSMURF2 #2-4	382.256
shSMURF2 #2-5	322.535
NESTIN
sample	% of shCont.
shCont.-1	119.215
shCont.-2	62.8248
shCont.-3	60.7394
shCont.-4	95.4352
shCont.-5	161.785
shSMURF2 #1-1	1118.93
shSMURF2 #1-2	1017.95
shSMURF2 #1-3	1083.68
shSMURF2 #1-4	304.951
shSMURF2 #1-5	612.063
shSMURF2 #2-1	643.151
shSMURF2 #2-2	519.223
shSMURF2 #2-3	728.35
shSMURF2 #2-4	348.391
shSMURF2 #2-5	561.561
LIF
sample	% of shCont.
shCont.-1	87.7008
shCont.-2	151.168
shCont.-3	85.6902
shCont.-4	52.2425
shCont.-5	123.199
shSMURF2 #1-1	1083.96
shSMURF2 #1-2	480.091
shSMURF2 #1-3	1025.92
shSMURF2 #1-4	628.874
shSMURF2 #1-5	627.649
shSMURF2 #2-1	707.915
shSMURF2 #2-2	529.454
shSMURF2 #2-3	773.388
shSMURF2 #2-4	804.569
shSMURF2 #2-5	781.132

## Sheet: Figure 1c TGS-04
SOX2
sample	% of shCont.
shCont.-1	161.478
shCont.-2	155.623
shCont.-3	75.1027
shCont.-4	51.5575
shCont.-5	56.2386
shSMURF2 #1-1	324.232
shSMURF2 #1-2	299.577
shSMURF2 #1-3	221.028
shSMURF2 #1-4	135.486
shSMURF2 #1-5	425.413
shSMURF2 #2-1	445.16
shSMURF2 #2-2	513.12
shSMURF2 #2-3	678.044
shSMURF2 #2-4	209.107
shSMURF2 #2-5	203.016
SOX4
sample	% of shCont.
shCont.-1	59.5434
shCont.-2	104.53
shCont.-3	148.732
shCont.-4	93.3848
shCont.-5	93.8099
shSMURF2 #1-1	637.055
shSMURF2 #1-2	1081.82
shSMURF2 #1-3	472.765
shSMURF2 #1-4	277.717
shSMURF2 #1-5	348.335
shSMURF2 #2-1	666.072
shSMURF2 #2-2	1089.45
shSMURF2 #2-3	1036.64
shSMURF2 #2-4	439.272
shSMURF2 #2-5	370.643
NESTIN
sample	% of shCont.
shCont.-1	103.342
shCont.-2	91.7907
shCont.-3	93.7288
shCont.-4	95.4804
shCont.-5	115.658
shSMURF2 #1-1	429.993
shSMURF2 #1-2	531.287
shSMURF2 #1-3	406.971
shSMURF2 #1-4	249.467
shSMURF2 #1-5	248.981
shSMURF2 #2-1	533.117
shSMURF2 #2-2	662.146
shSMURF2 #2-3	238.103
shSMURF2 #2-4	247.703
shSMURF2 #2-5	306.072
LIF
sample	% of shCont.
shCont.-1	119.985
shCont.-2	157.312
shCont.-3	121.834
shCont.-4	30.0368
shCont.-5	70.8331
shSMURF2 #1-1	353.8
shSMURF2 #1-2	349.009
shSMURF2 #1-3	298.902
shSMURF2 #1-4	293.116
shSMURF2 #1-5	360.989
shSMURF2 #2-1	198.399
shSMURF2 #2-2	234.091
shSMURF2 #2-3	444.809
shSMURF2 #2-4	462.743
shSMURF2 #2-5	449.264

## Sheet: Figure 1d
TGS-01	% of shCont.
shCont.-1	107.771
shCont.-2	100.598
shCont.-3	91.6313
shSMURF2#1-1	153.529
shSMURF2#1-2	138.141
shSMURF2#1-3	142.364
shSMURF2#2-1	140.629
shSMURF2#2-2	162.611
shSMURF2#2-3	121.597
TGS-04	% of shCont.
shCont.-1	84.5028
shCont.-2	123.213
shCont.-3	92.2847
shSMURF2#1-1	151.746
shSMURF2#1-2	172.697
shSMURF2#1-3	140.871
shSMURF2#2-1	146.758
shSMURF2#2-2	137.579
shSMURF2#2-3	182.075

## Sheet: Figure 1e
TGS-01	%
shCont.-1	1.42
shCont.-2	1.34
shCont.-3	0.97
shSMURF2#1-1	1.36
shSMURF2#1-2	1.56
shSMURF2#1-3	1.46
shSMURF2#2-1	0.88
shSMURF2#2-2	1.32
shSMURF2#2-3	1.1
TGS-04	%
shCont.-1	1.05
shCont.-2	0.94
shCont.-3	1.2
shSMURF2#1-1	0.8
shSMURF2#1-2	1.03
shSMURF2#1-3	0.87
shSMURF2#2-1	0.77
shSMURF2#2-2	0.88
shSMURF2#2-3	1.7

## Sheet: Figure 1f
shCont.			shSMURF2
Day	Survival rate		Day	Survival rate
0	1		0	1
55	0.8		45	0.8
60	0.7		48	0.6
63	0.5		51	0.4
67	0.3		55	0.2
70	0.1		58	0
74	0

## Sheet: Figure 1g
sample	% shCont.
shCont.-1	91.7872
shCont.-2	101.387
shCont.-3	132.186
shCont.-4	50.8142
shCont.-5	123.825
shSMURF2-1	237.572
shSMURF2-2	124.592
shSMURF2-3	183.903
shSMURF2-4	100.332
shSMURF2-5	234.455

## Sheet: Figure 2a TCGA_GBMLGG
Sample	Grade	mRNA
TCGA.02.0047	IV	9.6218
TCGA.02.2483	IV	8.7377
TCGA.02.2485	IV	8.63014
TCGA.02.2486	IV	8.54091
TCGA.06.0125	IV	9.25554
TCGA.06.0129	IV	9.14317
TCGA.06.0130	IV	8.96797
TCGA.06.0132	IV	8.20669
TCGA.06.0138	IV	8.33336
TCGA.06.0141	IV	8.69617
TCGA.06.0156	IV	9.24529
TCGA.06.0157	IV	8.49434
TCGA.06.0158	IV	9.21785
TCGA.06.0168	IV	8.33938
TCGA.06.0174	IV	8.52009
TCGA.06.0178	IV	8.55332
TCGA.06.0184	IV	8.08853
TCGA.06.0187	IV	8.86893
TCGA.06.0190	IV	9.20833
TCGA.06.0210	IV	9.03269
TCGA.06.0211	IV	8.94185
TCGA.06.0219	IV	8.81802
TCGA.06.0238	IV	8.5048
TCGA.06.0644	IV	8.8402
TCGA.06.0645	IV	8.82065
TCGA.06.0646	IV	8.80425
TCGA.06.0649	IV	8.4945
TCGA.06.0686	IV	8.54036
TCGA.06.0743	IV	8.22842
TCGA.06.0744	IV	8.90069
TCGA.06.0745	IV	8.40181
TCGA.06.0747	IV	8.95557
TCGA.06.0749	IV	7.82948
TCGA.06.0750	IV	7.96808
TCGA.06.0878	IV	9.09091
TCGA.06.0882	IV	8.96942
TCGA.06.1804	IV	8.48374
TCGA.06.2557	IV	8.93958
TCGA.06.2558	IV	9.00033
TCGA.06.2559	IV	9.02794
TCGA.06.2561	IV	8.58133
TCGA.06.2562	IV	9.10911
TCGA.06.2563	IV	9.05769
TCGA.06.2564	IV	9.25787
TCGA.06.2565	IV	9.16504
TCGA.06.2567	IV	8.72591
TCGA.06.2569	IV	8.97891
TCGA.06.2570	IV	8.76563
TCGA.06.5408	IV	9.08705
TCGA.06.5410	IV	8.60985
TCGA.06.5411	IV	8.60564
TCGA.06.5412	IV	8.54936
TCGA.06.5413	IV	9.08186
TCGA.06.5414	IV	9.18367
TCGA.06.5415	IV	8.87114
TCGA.06.5416	IV	8.8499
TCGA.06.5417	IV	9.0159
TCGA.06.5418	IV	8.90365
TCGA.06.5856	IV	8.80938
TCGA.06.5858	IV	8.51946
TCGA.06.5859	IV	8.95319
TCGA.08.0386	IV	8.33565
TCGA.12.0616	IV	8.26528
TCGA.12.0618	IV	8.71957
TCGA.12.0619	IV	9.19588
TCGA.12.0821	IV	8.85986
TCGA.12.1597	IV	7.96184
TCGA.12.3650	IV	8.47496
TCGA.12.3652	IV	8.58804
TCGA.12.3653	IV	8.63622
TCGA.12.5295	IV	8.17801
TCGA.12.5299	IV	9.00014
TCGA.14.0781	IV	8.58026
TCGA.14.0787	IV	8.44938
TCGA.14.0789	IV	8.74841
TCGA.14.0790	IV	8.31555
TCGA.14.0817	IV	8.95595
TCGA.14.1034	IV	8.66359
TCGA.14.1823	IV	8.46082
TCGA.14.1825	IV	8.38057
TCGA.14.1829	IV	8.48663
TCGA.14.2554	IV	8.79156
TCGA.15.0742	IV	8.51477
TCGA.15.1444	IV	8.8088
TCGA.16.0846	IV	8.11227
TCGA.16.1045	IV	8.90951
TCGA.19.1390	IV	8.37608
TCGA.19.1787	IV	7.87252
TCGA.19.2619	IV	8.48405
TCGA.19.2620	IV	8.45252
TCGA.19.2624	IV	8.34703
TCGA.19.2625	IV	8.43764
TCGA.19.2629	IV	8.02595
TCGA.19.5960	IV	8.87936
TCGA.26.1442	IV	8.63466
TCGA.26.5132	IV	8.58275
TCGA.26.5133	IV	8.48447
TCGA.26.5134	IV	8.55267
TCGA.26.5135	IV	8.52195
TCGA.26.5136	IV	8.04686
TCGA.26.5139	IV	8.79512
TCGA.27.1830	IV	8.8822
TCGA.27.1831	IV	8.34718
TCGA.27.1832	IV	8.31692
TCGA.27.1834	IV	9.03507
TCGA.27.1835	IV	8.72499
TCGA.27.1837	IV	8.40982
TCGA.27.2519	IV	8.40758
TCGA.27.2521	IV	8.91831
TCGA.27.2523	IV	8.90437
TCGA.27.2524	IV	8.89669
TCGA.27.2526	IV	7.40121
TCGA.27.2528	IV	8.92193
TCGA.28.1747	IV	8.46257
TCGA.28.1753	IV	8.57767
TCGA.28.2509	IV	8.38443
TCGA.28.2510	IV	8.04219
TCGA.28.2513	IV	8.60577
TCGA.28.2514	IV	8.66348
TCGA.28.5204	IV	9.1846
TCGA.28.5207	IV	8.7146
TCGA.28.5208	IV	8.70282
TCGA.28.5209	IV	8.86898
TCGA.28.5213	IV	8.59268
TCGA.28.5215	IV	8.78279
TCGA.28.5216	IV	8.52904
TCGA.28.5218	IV	8.70545
TCGA.28.5220	IV	8.18747
TCGA.32.1970	IV	8.55502
TCGA.32.1980	IV	8.35221
TCGA.32.1982	IV	8.41011
TCGA.32.2615	IV	9.3009
TCGA.32.2616	IV	8.14875
TCGA.32.2632	IV	8.56206
TCGA.32.2634	IV	8.85465
TCGA.32.2638	IV	9.20871
TCGA.32.4213	IV	8.42859
TCGA.32.5222	IV	9.15515
TCGA.41.2571	IV	7.84634
TCGA.41.2572	IV	8.08763
TCGA.41.3915	IV	8.87104
TCGA.41.4097	IV	8.86289
TCGA.41.5651	IV	8.25091
TCGA.76.4925	IV	8.99476
TCGA.76.4926	IV	8.56079
TCGA.76.4927	IV	8.12108
TCGA.76.4928	IV	9.09295
TCGA.76.4929	IV	8.71937
TCGA.76.4931	IV	8.64735
TCGA.76.4932	IV	8.53391
TCGA.CS.4938	II	8.3509
TCGA.CS.4941	III	8.64541
TCGA.CS.4942	III	8.56228
TCGA.CS.4943	III	9.1142
TCGA.CS.4944	II	7.61609
TCGA.CS.5390	II	8.8834
TCGA.CS.5393	III	9.35252
TCGA.CS.5394	III	9.5538
TCGA.CS.5395	II	8.79102
TCGA.CS.5396	III	8.92061
TCGA.CS.5397	III	9.16344
TCGA.CS.6186	III	8.71617
TCGA.CS.6188	III	8.48311
TCGA.CS.6290	III	8.54781
TCGA.CS.6665	III	9.095
TCGA.CS.6666	III	9.09289
TCGA.CS.6667	II	9.17354
TCGA.CS.6668	II	9.30093
TCGA.CS.6669	II	7.9173
TCGA.CS.6670	III	9.06004
TCGA.DB.5270	III	8.52506
TCGA.DB.5273	III	8.72382
TCGA.DB.5274	III	6.37953
TCGA.DB.5275	III	8.82141
TCGA.DB.5276	III	8.45127
TCGA.DB.5277	III	9.27861
TCGA.DB.5278	II	8.89733
TCGA.DB.5279	II	8.73941
TCGA.DB.5280	II	9.02388
TCGA.DB.5281	III	9.54954
TCGA.DB.A4X9	II	8.44044
TCGA.DB.A4XA	II	8.44678
TCGA.DB.A4XB	III	9.20452
TCGA.DB.A4XC	II	8.76939
TCGA.DB.A4XD	III	9.18784
TCGA.DB.A4XE	III	8.49182
TCGA.DB.A4XF	III	9.29521
TCGA.DB.A4XG	III	9.33138
TCGA.DB.A4XH	II	9.15091
TCGA.DB.A64L	II	8.50541
TCGA.DB.A64O	II	7.97353
TCGA.DB.A64P	III	8.51121
TCGA.DB.A64Q	II	9.44691
TCGA.DB.A64R	II	9.03008
TCGA.DB.A64S	II	8.55503
TCGA.DB.A64U	II	8.96002
TCGA.DB.A64V	II	7.83818
TCGA.DB.A64W	III	8.60379
TCGA.DB.A64X	III	7.6778
TCGA.DB.A75K	III	8.51965
TCGA.DB.A75L	III	8.85081
TCGA.DB.A75M	II	8.22028
TCGA.DB.A75O	III	8.20422
TCGA.DB.A75P	II	8.27135
TCGA.DH.5140	III	9.35336
TCGA.DH.5141	III	8.57272
TCGA.DH.5142	III	8.98397
TCGA.DH.5143	III	8.52515
TCGA.DH.5144	III	9.38942
TCGA.DH.A669	III	8.35795
TCGA.DH.A66B	III	8.43681
TCGA.DH.A66D	III	9.17504
TCGA.DH.A66F	II	8.4754
TCGA.DH.A7UR	III	8.60556
TCGA.DH.A7US	II	8.58903
TCGA.DH.A7UT	III	8.38548
TCGA.DH.A7UU	III	9.08332
TCGA.DH.A7UV	III	8.53499
TCGA.DU.5847	III	9.28048
TCGA.DU.5849	II	8.87633
TCGA.DU.5851	III	8.81019
TCGA.DU.5852	III	8.99875
TCGA.DU.5853	II	9.11244
TCGA.DU.5854	III	8.79912
TCGA.DU.5855	III	8.94109
TCGA.DU.5870	II	8.87
TCGA.DU.5871	II	8.83687
TCGA.DU.5872	II	8.47636
TCGA.DU.5874	II	9.4247
TCGA.DU.6392	III	8.1568
TCGA.DU.6393	III	9.21046
TCGA.DU.6394	III	9.30834
TCGA.DU.6395	II	8.42808
TCGA.DU.6396	III	9.11928
TCGA.DU.6397	III	8.65862
TCGA.DU.6399	II	9.17672
TCGA.DU.6400	II	8.91171
TCGA.DU.6401	II	9.11226
TCGA.DU.6402	III	9.00584
TCGA.DU.6403	III	8.78913
TCGA.DU.6404	III	8.64068
TCGA.DU.6405	III	9.08802
TCGA.DU.6406	III	9.04236
TCGA.DU.6407	II	8.99802
TCGA.DU.6408	III	9.13789
TCGA.DU.6410	III	9.56007
TCGA.DU.6542	III	8.87084
TCGA.DU.7006	III	9.16269
TCGA.DU.7007	II	9.06705
TCGA.DU.7008	II	8.90952
TCGA.DU.7009	II	9.36316
TCGA.DU.7010	III	9.30974
TCGA.DU.7011	II	9.02313
TCGA.DU.7012	III	8.87788
TCGA.DU.7013	III	9.53219
TCGA.DU.7014	II	8.68713
TCGA.DU.7015	II	8.86052
TCGA.DU.7018	III	9.02923
TCGA.DU.7019	III	9.17629
TCGA.DU.7290	III	8.94873
TCGA.DU.7292	III	8.51648
TCGA.DU.7294	II	9.36684
TCGA.DU.7298	III	8.96481
TCGA.DU.7299	III	9.17762
TCGA.DU.7300	III	8.73834
TCGA.DU.7301	II	9.14751
TCGA.DU.7302	III	9.314
TCGA.DU.7304	III	9.32727
TCGA.DU.7306	II	8.58917
TCGA.DU.7309	III	9.11226
TCGA.DU.8158	III	8.93654
TCGA.DU.8161	III	8.72664
TCGA.DU.8162	III	8.54629
TCGA.DU.8163	III	9.16187
TCGA.DU.8164	II	9.66343
TCGA.DU.8165	III	9.08658
TCGA.DU.8166	II	9.58261
TCGA.DU.8167	II	8.59445
TCGA.DU.8168	III	9.38595
TCGA.DU.A5TP	III	9.11339
TCGA.DU.A5TR	II	7.72963
TCGA.DU.A5TS	II	8.22578
TCGA.DU.A5TT	III	8.05368
TCGA.DU.A5TU	II	8.13481
TCGA.DU.A5TW	III	8.47785
TCGA.DU.A5TY	III	9.09132
TCGA.DU.A6S2	II	8.99141
TCGA.DU.A6S3	II	8.68794
TCGA.DU.A6S6	II	8.44309
TCGA.DU.A6S7	III	9.03617
TCGA.DU.A6S8	III	8.55267
TCGA.DU.A76K	II	7.66928
TCGA.DU.A76L	III	8.89685
TCGA.DU.A76O	II	8.4486
TCGA.DU.A76R	III	8.62778
TCGA.DU.A7T6	III	8.51679
TCGA.DU.A7T8	III	8.71387
TCGA.DU.A7TA	II	9.29221
TCGA.DU.A7TB	II	8.398
TCGA.DU.A7TC	II	7.92296
TCGA.DU.A7TD	III	9.04427
TCGA.DU.A7TG	II	8.36279
TCGA.DU.A7TJ	III	9.00374
TCGA.E1.5302	III	8.68429
TCGA.E1.5303	III	8.51243
TCGA.E1.5304	III	9.39667
TCGA.E1.5305	III	9.03945
TCGA.E1.5307	III	9.17316
TCGA.E1.5311	III	9.33979
TCGA.E1.5318	II	9.97767
TCGA.E1.5319	II	8.77032
TCGA.E1.5322	II	9.3367
TCGA.E1.A7YO	III	9.35602
TCGA.E1.A7YV	III	9.05173
TCGA.E1.A7YW	II	8.85809
TCGA.E1.A7Z6	II	8.74327
TCGA.EZ.7264	II	9.23106
TCGA.F6.A8O3	II	9.85863
TCGA.F6.A8O4	II	9.38851
TCGA.FG.5962	III	8.86975
TCGA.FG.5963	III	8.34149
TCGA.FG.5964	II	8.67081
TCGA.FG.5965	II	9.31343
TCGA.FG.6688	III	8.22513
TCGA.FG.6689	II	8.75213
TCGA.FG.6690	II	9.01224
TCGA.FG.6691	II	8.9374
TCGA.FG.6692	III	8.41249
TCGA.FG.7634	II	9.52109
TCGA.FG.7636	III	8.58773
TCGA.FG.7638	III	8.61503
TCGA.FG.7641	II	8.88946
TCGA.FG.7643	II	8.12954
TCGA.FG.8181	III	7.75052
TCGA.FG.8182	II	9.36015
TCGA.FG.8185	III	8.70422
TCGA.FG.8186	III	8.85216
TCGA.FG.8187	II	8.61513
TCGA.FG.8188	II	8.77122
TCGA.FG.8189	II	7.85605
TCGA.FG.8191	III	8.74385
TCGA.FG.A4MT	II	7.98134
TCGA.FG.A4MU	III	8.74902
TCGA.FG.A4MW	III	8.19301
TCGA.FG.A4MX	II	8.31639
TCGA.FG.A4MY	II	7.96794
TCGA.FG.A60J	II	9.13696
TCGA.FG.A60K	II	8.87152
TCGA.FG.A60L	II	6.71426
TCGA.FG.A6IZ	II	7.08892
TCGA.FG.A6J1	II	7.39957
TCGA.FG.A6J3	III	6.45755
TCGA.FG.A70Y	II	8.40632
TCGA.FG.A70Z	III	8.2562
TCGA.FG.A710	II	8.65851
TCGA.FG.A711	II	8.22489
TCGA.FG.A713	II	8.04426
TCGA.FG.A87N	III	9.16981
TCGA.FG.A87Q	III	8.94625
TCGA.FN.7833	III	8.59064
TCGA.HT.7467	II	8.82937
TCGA.HT.7468	III	9.21261
TCGA.HT.7469	III	10.017
TCGA.HT.7470	III	8.89034
TCGA.HT.7471	III	9.09254
TCGA.HT.7472	II	9.15607
TCGA.HT.7473	II	8.75503
TCGA.HT.7474	II	8.38669
TCGA.HT.7475	III	9.10786
TCGA.HT.7476	II	8.80504
TCGA.HT.7477	III	8.98123
TCGA.HT.7478	II	9.01615
TCGA.HT.7479	III	8.4334
TCGA.HT.7480	II	9.53062
TCGA.HT.7481	II	9.01153
TCGA.HT.7482	II	8.79935
TCGA.HT.7483	II	9.60586
TCGA.HT.7485	II	8.74455
TCGA.HT.7601	III	8.96326
TCGA.HT.7602	II	8.48223
TCGA.HT.7603	II	7.66202
TCGA.HT.7604	II	8.89126
TCGA.HT.7605	II	8.60147
TCGA.HT.7606	II	8.89517
TCGA.HT.7607	II	8.40608
TCGA.HT.7608	II	8.51015
TCGA.HT.7609	III	8.8529
TCGA.HT.7610	II	9.17225
TCGA.HT.7611	II	9.08265
TCGA.HT.7616	III	9.03094
TCGA.HT.7620	III	8.83199
TCGA.HT.7676	II	8.82363
TCGA.HT.7677	III	9.3819
TCGA.HT.7680	II	8.43992
TCGA.HT.7681	II	8.71795
TCGA.HT.7684	III	7.13974
TCGA.HT.7686	III	8.74613
TCGA.HT.7687	III	9.18252
TCGA.HT.7688	III	8.61291
TCGA.HT.7689	II	8.48771
TCGA.HT.7690	III	8.68613
TCGA.HT.7691	II	8.09192
TCGA.HT.7692	II	8.31221
TCGA.HT.7693	II	8.9226
TCGA.HT.7694	III	8.51271
TCGA.HT.7695	II	9.09216
TCGA.HT.7854	II	8.93701
TCGA.HT.7855	III	9.27681
TCGA.HT.7856	III	8.73198
TCGA.HT.7857	III	9.32671
TCGA.HT.7858	II	8.97605
TCGA.HT.7860	III	8.85722
TCGA.HT.7873	II	8.90879
TCGA.HT.7874	III	8.65096
TCGA.HT.7875	II	9.29519
TCGA.HT.7877	II	9.47652
TCGA.HT.7879	III	8.93534
TCGA.HT.7880	II	8.1244
TCGA.HT.7881	II	8.24433
TCGA.HT.7882	III	9.30152
TCGA.HT.7884	II	9.02631
TCGA.HT.7902	II	8.79048
TCGA.HT.8010	II	8.43727
TCGA.HT.8011	III	8.79601
TCGA.HT.8012	II	9.02721
TCGA.HT.8013	II	8.77955
TCGA.HT.8015	II	8.1152
TCGA.HT.8018	II	9.03937
TCGA.HT.8019	III	7.63403
TCGA.HT.8104	III	8.87927
TCGA.HT.8105	III	9.21968
TCGA.HT.8106	III	8.84013
TCGA.HT.8107	II	8.31474
TCGA.HT.8108	II	9.27888
TCGA.HT.8109	III	8.86724
TCGA.HT.8110	III	8.42661
TCGA.HT.8111	III	8.7004
TCGA.HT.8113	II	7.99243
TCGA.HT.8114	III	8.96288
TCGA.HT.8563	III	8.8188
TCGA.HT.8564	III	8.88413
TCGA.HT.A4DS	III	7.12363
TCGA.HT.A4DV	III	7.69836
TCGA.HT.A5R5	II	8.51295
TCGA.HT.A5R7	III	8.38866
TCGA.HT.A5R9	III	9.34336
TCGA.HT.A5RA	III	8.9573
TCGA.HT.A5RB	II	9.02811
TCGA.HT.A5RC	III	9.19963
TCGA.HT.A614	II	8.30187
TCGA.HT.A615	II	8.64749
TCGA.HT.A616	II	8.73225
TCGA.HT.A617	II	8.00721
TCGA.HT.A618	III	8.87295
TCGA.HT.A619	III	9.08451
TCGA.HT.A61B	III	8.42149
TCGA.HT.A61C	III	8.61798
TCGA.HT.A74H	III	7.38098
TCGA.HT.A74J	II	8.64191
TCGA.HT.A74K	III	6.98673
TCGA.HT.A74L	II	9.43391
TCGA.HT.A74O	III	7.94875
TCGA.HW.7486	II	8.67154
TCGA.HW.7487	II	8.80446
TCGA.HW.7489	II	8.33817
TCGA.HW.7490	II	8.70329
TCGA.HW.7491	II	10.082
TCGA.HW.7493	II	8.77274
TCGA.HW.7495	II	8.90968
TCGA.HW.8319	III	9.19117
TCGA.HW.8320	III	9.33173
TCGA.HW.8321	III	9.24483
TCGA.HW.8322	II	9.36943
TCGA.HW.A5KJ	III	7.76689
TCGA.HW.A5KK	III	8.53198
TCGA.HW.A5KL	II	9.00923
TCGA.HW.A5KM	II	8.78676
TCGA.IK.7675	II	9.15097
TCGA.IK.8125	III	9.40256
TCGA.KT.A74X	III	8.77529
TCGA.KT.A7W1	III	8.86962
TCGA.P5.A5ET	II	8.33199
TCGA.P5.A5EU	III	9.08247
TCGA.P5.A5EV	II	8.46909
TCGA.P5.A5EW	II	9.12344
TCGA.P5.A5EX	III	8.40141
TCGA.P5.A5EY	II	9.06116
TCGA.P5.A5EZ	III	8.59573
TCGA.P5.A5F0	II	9.14956
TCGA.P5.A5F1	II	7.62462
TCGA.P5.A5F2	II	8.02308
TCGA.P5.A5F4	III	8.60441
TCGA.P5.A5F6	II	7.76346
TCGA.P5.A72U	III	8.14085
TCGA.P5.A72W	III	8.03492
TCGA.P5.A72X	III	8.73388
TCGA.P5.A72Z	III	8.84901
TCGA.P5.A730	III	8.76142
TCGA.P5.A731	II	8.07601
TCGA.P5.A733	II	8.35197
TCGA.QH.A65R	III	8.39013
TCGA.QH.A65S	II	8.40746
TCGA.QH.A65V	II	7.86139
TCGA.QH.A65X	III	7.35292
TCGA.QH.A65Z	II	8.47922
TCGA.QH.A6CU	III	7.17621
TCGA.QH.A6CV	III	7.67681
TCGA.QH.A6CW	III	8.94297
TCGA.QH.A6CX	II	7.80192
TCGA.QH.A6CY	III	8.53531
TCGA.QH.A6CZ	II	8.88387
TCGA.QH.A6X3	II	9.00906
TCGA.QH.A6X4	III	8.51289
TCGA.QH.A6X5	II	8.2185
TCGA.QH.A6X8	III	8.85496
TCGA.QH.A6X9	II	9.07959
TCGA.QH.A6XA	II	8.66226
TCGA.QH.A6XC	III	7.62291
TCGA.QH.A86X	II	9.20979
TCGA.QH.A870	III	8.31143
TCGA.R8.A6MK	II	8.46293
TCGA.R8.A6ML	III	8.71009
TCGA.R8.A6MO	II	8.67094
TCGA.R8.A73M	II	7.27198
TCGA.RY.A83X	II	9.07724
TCGA.RY.A83Y	II	8.0804
TCGA.RY.A83Z	III	8.03865
TCGA.RY.A840	III	8.57318
TCGA.RY.A843	III	9.05213
TCGA.RY.A845	II	8.65173
TCGA.RY.A847	II	8.53319
TCGA.S9.A6TS	III	8.59359
TCGA.S9.A6TU	II	8.49393
TCGA.S9.A6TV	III	8.83792
TCGA.S9.A6TW	III	8.54124
TCGA.S9.A6TX	III	8.29603
TCGA.S9.A6TY	II	8.95783
TCGA.S9.A6TZ	II	9.03827
TCGA.S9.A6U0	III	8.72663
TCGA.S9.A6U1	III	9.21229
TCGA.S9.A6U2	II	9.10317
TCGA.S9.A6U5	II	8.52526
TCGA.S9.A6U6	III	8.70636
TCGA.S9.A6U8	II	8.56173
TCGA.S9.A6U9	III	8.46266
TCGA.S9.A6UA	III	9.12364
TCGA.S9.A6UB	II	8.92859
TCGA.S9.A6WD	III	8.44437
TCGA.S9.A6WE	II	8.90468
TCGA.S9.A6WG	III	9.24341
TCGA.S9.A6WH	II	8.60199
TCGA.S9.A6WI	II	7.34507
TCGA.S9.A6WL	III	9.56594
TCGA.S9.A6WM	III	8.4179
TCGA.S9.A6WN	III	8.4769
TCGA.S9.A6WO	II	9.11653
TCGA.S9.A6WP	III	8.60222
TCGA.S9.A6WQ	II	8.29547
TCGA.S9.A7IQ	II	8.07355
TCGA.S9.A7IS	III	9.03703
TCGA.S9.A7IX	III	8.88585
TCGA.S9.A7IY	III	8.56564
TCGA.S9.A7IZ	III	8.1991
TCGA.S9.A7J0	III	8.73274
TCGA.S9.A7J1	II	8.92329
TCGA.S9.A7J2	III	9.19026
TCGA.S9.A7J3	III	9.41966
TCGA.S9.A7QW	III	8.54138
TCGA.S9.A7QX	III	8.7361
TCGA.S9.A7QY	II	8.52872
TCGA.S9.A7QZ	II	9.0412
TCGA.S9.A7R1	II	8.94992
TCGA.S9.A7R2	III	8.18003
TCGA.S9.A7R3	II	8.27983
TCGA.S9.A7R4	III	9.29386
TCGA.S9.A7R7	II	8.39737
TCGA.S9.A7R8	III	8.80764
TCGA.S9.A89V	III	9.06877
TCGA.S9.A89Z	III	8.42242
TCGA.TM.A7C3	III	8.21651
TCGA.TM.A7C4	II	8.9151
TCGA.TM.A7C5	II	8.94545
TCGA.TM.A7CA	II	8.95303
TCGA.TM.A7CF	II	9.07337
TCGA.TM.A84B	III	8.90339
TCGA.TM.A84C	II	9.71944
TCGA.TM.A84F	III	8.74735
TCGA.TM.A84G	III	9.20578
TCGA.TM.A84H	III	10.4755
TCGA.TM.A84I	III	9.12245
TCGA.TM.A84J	III	9.15155
TCGA.TM.A84L	II	8.73809
TCGA.TM.A84M	III	9.77949
TCGA.TM.A84O	III	8.82143
TCGA.TM.A84Q	II	8.91156
TCGA.TM.A84R	II	8.53281
TCGA.TM.A84S	III	8.50817
TCGA.TM.A84T	II	9.05094
TCGA.TQ.A7RH	II	8.91063
TCGA.TQ.A7RW	II	9.02459
TCGA.VM.A8C8	II	7.97928
TCGA.VM.A8C9	II	6.50648
TCGA.VM.A8CA	II	7.46383
TCGA.VM.A8CB	III	7.83598
TCGA.VM.A8CD	III	8.95962
TCGA.VM.A8CE	II	9.01042
TCGA.VM.A8CH	II	9.41832
TCGA.VV.A829	III	8.91879
TCGA.VV.A86M	III	8.93634
TCGA.VW.A7QS	III	8.36637
TCGA.VW.A8FI	III	8.08564
TCGA.W9.A837	II	9.3493
TCGA.WH.A86K	II	8.34971
TCGA.WY.A858	III	7.81612
TCGA.WY.A859	II	8.26548
TCGA.WY.A85A	II	9.3876
TCGA.WY.A85B	II	8.85239
TCGA.WY.A85C	II	9.01074
TCGA.WY.A85D	II	8.22077
TCGA.WY.A85E	II	8.9851

## Sheet: Figure 2a TCGA_GBM(HG-U133A)
Sample	Subtype	mRNA
TCGA.02.0001	Mesenchymal	8.803
TCGA.02.0003	Proneural	8.872
TCGA.02.0004	Mesenchymal	7.9335
TCGA.02.0007	Classical	8.1799
TCGA.02.0009	Classical	8.3929
TCGA.02.0010	Proneural	9.0024
TCGA.02.0011	Proneural	6.8341
TCGA.02.0014	Proneural	9.0562
TCGA.02.0015	Mesenchymal	8.392
TCGA.02.0016	Classical	8.477
TCGA.02.0021	Classical	11.0347
TCGA.02.0023	Classical	8.4823
TCGA.02.0024	Proneural	9.8305
TCGA.02.0025	Mesenchymal	8.857
TCGA.02.0026	Proneural	8.8713
TCGA.02.0027	Classical	9.1011
TCGA.02.0028	Proneural	9.4381
TCGA.02.0033	Mesenchymal	9.0823
TCGA.02.0034	Mesenchymal	9.0994
TCGA.02.0038	Classical	8.3918
TCGA.02.0039	Mesenchymal	8.765
TCGA.02.0043	Classical	9.1526
TCGA.02.0046	Proneural	7.9273
TCGA.02.0047	Proneural	6.0526
TCGA.02.0048	Classical	8.6675
TCGA.02.0051	Mesenchymal	8.7606
TCGA.02.0052	Proneural	8.9048
TCGA.02.0054	Mesenchymal	9.15
TCGA.02.0057	Classical	8.4419
TCGA.02.0058	Classical	10.2822
TCGA.02.0059	Mesenchymal	8.0983
TCGA.02.0060	Proneural	8.6419
TCGA.02.0064	Mesenchymal	9.0975
TCGA.02.0068	Classical	8.7474
TCGA.02.0069	Proneural	9.005
TCGA.02.0070	Mesenchymal	8.5248
TCGA.02.0071	Classical	8.7109
TCGA.02.0074	Proneural	8.4559
TCGA.02.0075	Mesenchymal	8.931
TCGA.02.0079	Mesenchymal	7.7107
TCGA.02.0080	Proneural	9.1585
TCGA.02.0083	Classical	8.5551
TCGA.02.0084	Mesenchymal	9.1261
TCGA.02.0085	Mesenchymal	8.3705
TCGA.02.0086	Mesenchymal	8.6972
TCGA.02.0087	Proneural	8.9236
TCGA.02.0089	Classical	8.9659
TCGA.02.0099	Mesenchymal	8.5892
TCGA.02.0102	Classical	8.7662
TCGA.02.0104	Proneural	9.3266
TCGA.02.0106	Mesenchymal	8.5011
TCGA.02.0107	Mesenchymal	8.798
TCGA.02.0111	Mesenchymal	8.674
TCGA.02.0113	Classical	8.2616
TCGA.02.0114	Proneural	8.3068
TCGA.02.0115	Classical	8.4698
TCGA.02.0116	Mesenchymal	9.0057
TCGA.02.0258	Proneural	8.9553
TCGA.02.0260	Classical	8.7918
TCGA.02.0266	Mesenchymal	9.1393
TCGA.02.0269	Classical	9.2431
TCGA.02.0271	Mesenchymal	8.6049
TCGA.02.0281	Proneural	9.4199
TCGA.02.0285	Classical	8.8005
TCGA.02.0289	Classical	8.6526
TCGA.02.0290	Mesenchymal	9.0017
TCGA.02.0317	Classical	9.1747
TCGA.02.0321	Proneural	9.0813
TCGA.02.0324	Classical	7.756
TCGA.02.0325	Proneural	9.3055
TCGA.02.0326	Classical	9.3316
TCGA.02.0330	Classical	8.999
TCGA.02.0332	Proneural	8.8188
TCGA.02.0333	Classical	9.0588
TCGA.02.0337	Proneural	8.3588
TCGA.02.0338	Proneural	9.0883
TCGA.02.0339	Proneural	9.0947
TCGA.02.0422	Classical	8.6788
TCGA.02.0430	Classical	8.9649
TCGA.02.0432	Proneural	8.6839
TCGA.02.0439	Proneural	8.8865
TCGA.02.0440	Proneural	8.8279
TCGA.02.0446	Proneural	8.5585
TCGA.02.0451	Classical	8.3718
TCGA.02.0456	Mesenchymal	8.5217
TCGA.02.2466	Proneural	8.7789
TCGA.02.2470	Mesenchymal	8.5509
TCGA.02.2483	Proneural	9.2514
TCGA.02.2485	Classical	8.819
TCGA.02.2486	Mesenchymal	8.7951
TCGA.06.0122	Mesenchymal	8.7113
TCGA.06.0124	Mesenchymal	8.9447
TCGA.06.0125	Classical	9.2266
TCGA.06.0126	Classical	8.7558
TCGA.06.0127	Classical	8.603
TCGA.06.0128	Proneural	8.8689
TCGA.06.0129	Proneural	8.9354
TCGA.06.0130	Mesenchymal	8.9329
TCGA.06.0132	Mesenchymal	8.5865
TCGA.06.0133	Classical	8.5845
TCGA.06.0137	Classical	9.1994
TCGA.06.0138	Mesenchymal	8.8599
TCGA.06.0139	Mesenchymal	9.0016
TCGA.06.0140	Mesenchymal	9.4897
TCGA.06.0141	Mesenchymal	8.8008
TCGA.06.0142	Proneural	8.6133
TCGA.06.0143	Mesenchymal	8.9667
TCGA.06.0145	Classical	9.1684
TCGA.06.0146	Proneural	9.2313
TCGA.06.0147	Mesenchymal	9.0422
TCGA.06.0148	Classical	8.7652
TCGA.06.0149	Mesenchymal	8.4199
TCGA.06.0152	Classical	8.4243
TCGA.06.0154	Mesenchymal	8.9678
TCGA.06.0155	Mesenchymal	9.3947
TCGA.06.0156	Proneural	9.1972
TCGA.06.0157	Classical	8.5949
TCGA.06.0158	Classical	9.3753
TCGA.06.0160	Proneural	8.3896
TCGA.06.0162	Proneural	8.3308
TCGA.06.0164	Mesenchymal	8.5839
TCGA.06.0166	Proneural	9.0227
TCGA.06.0167	Proneural	8.4382
TCGA.06.0168	Mesenchymal	9.1551
TCGA.06.0169	Mesenchymal	8.4964
TCGA.06.0171	Proneural	8.6205
TCGA.06.0173	Classical	9.0426
TCGA.06.0174	Proneural	8.8916
TCGA.06.0175	Mesenchymal	8.998
TCGA.06.0176	Mesenchymal	8.1504
TCGA.06.0177	Proneural	8.8868
TCGA.06.0178	Proneural	8.5179
TCGA.06.0179	Mesenchymal	8.5896
TCGA.06.0182	Classical	8.8663
TCGA.06.0184	Mesenchymal	7.9524
TCGA.06.0185	Classical	8.6673
TCGA.06.0187	Classical	8.8858
TCGA.06.0188	Proneural	9.1632
TCGA.06.0189	Mesenchymal	8.9475
TCGA.06.0190	Mesenchymal	9.6093
TCGA.06.0192	Mesenchymal	9.6493
TCGA.06.0194	Mesenchymal	8.6031
TCGA.06.0195	Proneural	8.8216
TCGA.06.0197	Mesenchymal	8.8799
TCGA.06.0201	Mesenchymal	8.5747
TCGA.06.0206	Mesenchymal	8.5078
TCGA.06.0208	Classical	8.7828
TCGA.06.0210	Mesenchymal	8.9458
TCGA.06.0211	Classical	9.0925
TCGA.06.0213	Mesenchymal	8.1683
TCGA.06.0214	Classical	9.0343
TCGA.06.0216	Proneural	9.033
TCGA.06.0219	Proneural	8.8775
TCGA.06.0221	Proneural	9.0717
TCGA.06.0237	Proneural	8.7794
TCGA.06.0238	Proneural	8.5952
TCGA.06.0240	Proneural	7.9632
TCGA.06.0241	Proneural	8.8507
TCGA.06.0394	Mesenchymal	9.0856
TCGA.06.0397	Mesenchymal	8.9425
TCGA.06.0402	Classical	8.9405
TCGA.06.0409	Mesenchymal	9.0428
TCGA.06.0410	Proneural	8.6901
TCGA.06.0412	Mesenchymal	8.7696
TCGA.06.0413	Proneural	9.2914
TCGA.06.0414	Proneural	8.7987
TCGA.06.0644	Mesenchymal	8.4623
TCGA.06.0645	Mesenchymal	8.6739
TCGA.06.0646	Proneural	8.5569
TCGA.06.0648	Proneural	8.6494
TCGA.06.0649	Mesenchymal	8.9896
TCGA.06.0650	Mesenchymal	8.5765
TCGA.06.0686	Proneural	8.7598
TCGA.06.0743	Classical	8.818
TCGA.06.0744	Classical	9.5295
TCGA.06.0745	Proneural	8.964
TCGA.06.0747	Classical	8.7085
TCGA.06.0749	Classical	8.5858
TCGA.06.0750	Mesenchymal	8.7878
TCGA.06.0875	Proneural	9.0043
TCGA.06.0876	Proneural	8.9038
TCGA.06.0877	Classical	9.2362
TCGA.06.0878	Mesenchymal	9.1986
TCGA.06.0879	Classical	8.9169
TCGA.06.0881	Mesenchymal	8.8496
TCGA.06.0882	Classical	8.8958
TCGA.06.0939	Mesenchymal	8.8743
TCGA.06.1084	Mesenchymal	9.562
TCGA.06.1086	Mesenchymal	9.3883
TCGA.06.1087	Proneural	9.7563
TCGA.06.1800	Mesenchymal	8.822
TCGA.06.1801	Proneural	9.1364
TCGA.06.1802	Proneural	9.5185
TCGA.06.1804	Classical	8.1117
TCGA.06.1805	Proneural	8.7222
TCGA.06.2557	Classical	9.2655
TCGA.06.2558	Proneural	8.9849
TCGA.06.2559	Proneural	8.828
TCGA.06.2561	Classical	8.6926
TCGA.06.2562	Mesenchymal	9.2529
TCGA.06.2563	Classical	9.0094
TCGA.06.2564	Classical	9.1466
TCGA.06.2565	Classical	9.117
TCGA.06.2566	Classical	9.3009
TCGA.06.2567	Classical	9.0011
TCGA.06.2569	Mesenchymal	9.1461
TCGA.06.2570	Proneural	8.9122
TCGA.06.5408	Classical	8.6593
TCGA.06.5410	Mesenchymal	8.1493
TCGA.06.5411	Proneural	7.9519
TCGA.06.5412	Mesenchymal	8.323
TCGA.06.5413	Mesenchymal	8.2556
TCGA.06.5414	Classical	8.6191
TCGA.06.5415	Classical	8.4736
TCGA.06.5416	Proneural	8.2407
TCGA.06.5417	Proneural	8.1996
TCGA.06.5418	Mesenchymal	7.2941
TCGA.06.5856	Classical	8.4208
TCGA.06.5858	Classical	8.1493
TCGA.06.5859	Classical	8.4156
TCGA.06.6389	Proneural	8.429
TCGA.06.6390	Classical	8.3472
TCGA.06.6391	Proneural	8.4495
TCGA.08.0244	Classical	8.8166
TCGA.08.0245	Proneural	8.5119
TCGA.08.0246	Classical	8.7285
TCGA.08.0344	Proneural	8.9902
TCGA.08.0345	Proneural	8.3658
TCGA.08.0346	Mesenchymal	8.5618
TCGA.08.0347	Proneural	8.9012
TCGA.08.0348	Proneural	8.869
TCGA.08.0349	Classical	8.4443
TCGA.08.0350	Proneural	9.5578
TCGA.08.0351	Proneural	9.3257
TCGA.08.0352	Mesenchymal	8.969
TCGA.08.0353	Proneural	8.4066
TCGA.08.0354	Classical	8.0043
TCGA.08.0355	Classical	8.6566
TCGA.08.0356	Classical	8.8298
TCGA.08.0357	Classical	8.8329
TCGA.08.0358	Classical	8.7761
TCGA.08.0359	Proneural	8.9364
TCGA.08.0360	Mesenchymal	8.5365
TCGA.08.0373	Mesenchymal	8.7905
TCGA.08.0375	Classical	9.3098
TCGA.08.0380	Classical	8.333
TCGA.08.0385	Proneural	9.1982
TCGA.08.0386	Classical	8.0111
TCGA.08.0389	Classical	9.7492
TCGA.08.0390	Mesenchymal	8.6403
TCGA.08.0392	Mesenchymal	9.9855
TCGA.08.0509	Mesenchymal	8.6716
TCGA.08.0510	Mesenchymal	8.8167
TCGA.08.0511	Classical	8.8336
TCGA.08.0512	Mesenchymal	8.8618
TCGA.08.0514	Classical	8.6712
TCGA.08.0516	Classical	9.7389
TCGA.08.0517	Proneural	8.6066
TCGA.08.0518	Classical	8.6242
TCGA.08.0520	Classical	8.5563
TCGA.08.0521	Mesenchymal	9.1356
TCGA.08.0522	Mesenchymal	10.5719
TCGA.08.0524	Proneural	8.5992
TCGA.08.0525	Classical	9.1671
TCGA.08.0529	Classical	8.7924
TCGA.08.0531	Classical	8.4244
TCGA.12.0616	Proneural	8.4621
TCGA.12.0618	Proneural	8.5856
TCGA.12.0619	Mesenchymal	9.1116
TCGA.12.0620	Mesenchymal	8.4426
TCGA.12.0654	Mesenchymal	8.9357
TCGA.12.0656	Classical	9.1174
TCGA.12.0657	Classical	8.3063
TCGA.12.0670	Classical	8.3305
TCGA.12.0688	Classical	8.5471
TCGA.12.0692	Mesenchymal	8.8406
TCGA.12.0703	Classical	8.9568
TCGA.12.0707	Classical	8.6764
TCGA.12.0772	Mesenchymal	9.1119
TCGA.12.0773	Mesenchymal	8.0874
TCGA.12.0775	Mesenchymal	8.8605
TCGA.12.0776	Mesenchymal	9.2653
TCGA.12.0778	Classical	8.7801
TCGA.12.0780	Classical	8.5629
TCGA.12.0818	Proneural	10.0794
TCGA.12.0819	Classical	8.4692
TCGA.12.0820	Classical	9.3958
TCGA.12.0821	Proneural	9.377
TCGA.12.0822	Mesenchymal	9.1895
TCGA.12.0826	Classical	8.7519
TCGA.12.0827	Mesenchymal	9.2963
TCGA.12.0828	Classical	8.6676
TCGA.12.0829	Mesenchymal	8.6313
TCGA.12.1088	Mesenchymal	8.7864
TCGA.12.1089	Classical	8.9513
TCGA.12.1090	Classical	8.2767
TCGA.12.1091	Classical	9.2657
TCGA.12.1092	Mesenchymal	8.8899
TCGA.12.1093	Mesenchymal	8.4763
TCGA.12.1094	Classical	9.3579
TCGA.12.1095	Mesenchymal	8.9819
TCGA.12.1096	Mesenchymal	8.7471
TCGA.12.1097	Proneural	8.5725
TCGA.12.1098	Classical	9.3073
TCGA.12.1099	Proneural	8.9296
TCGA.12.1597	Proneural	8.6386
TCGA.12.1598	Proneural	8.5089
TCGA.12.1599	Classical	8.6053
TCGA.12.1600	Classical	8.582
TCGA.12.1602	Proneural	8.362
TCGA.12.3644	Proneural	8.4383
TCGA.12.3646	Proneural	8.5448
TCGA.12.3648	Classical	9.2783
TCGA.12.3649	Classical	8.8304
TCGA.12.3650	Proneural	8.6878
TCGA.12.3651	Proneural	8.3283
TCGA.12.3652	Classical	9.0167
TCGA.12.3653	Classical	8.662
TCGA.12.5295	Classical	7.9594
TCGA.12.5299	Classical	8.6178
TCGA.12.5301	Proneural	8.4219
TCGA.14.0736	Mesenchymal	8.6225
TCGA.14.0781	Mesenchymal	8.5402
TCGA.14.0783	Mesenchymal	8.7569
TCGA.14.0786	Classical	8.8553
TCGA.14.0787	Classical	9.3918
TCGA.14.0789	Mesenchymal	8.779
TCGA.14.0790	Classical	8.5805
TCGA.14.0812	Mesenchymal	8.6194
TCGA.14.0813	Proneural	8.9317
TCGA.14.0817	Mesenchymal	9.2197
TCGA.14.0865	Proneural	9.0539
TCGA.14.0866	Classical	8.6356
TCGA.14.0867	Mesenchymal	9.0652
TCGA.14.0871	Proneural	8.9171
TCGA.14.1034	Classical	9.0075
TCGA.14.1037	Mesenchymal	8.3697
TCGA.14.1396	Mesenchymal	8.4579
TCGA.14.1401	Proneural	8.9849
TCGA.14.1402	Classical	9.0532
TCGA.14.1451	Proneural	8.7965
TCGA.14.1452	Classical	9.2443
TCGA.14.1453	Classical	9.3944
TCGA.14.1454	Proneural	9.2162
TCGA.14.1455	Proneural	8.5894
TCGA.14.1456	Proneural	9.483
TCGA.14.1458	Proneural	8.9
TCGA.14.1459	Mesenchymal	9.0827
TCGA.14.1794	Proneural	9.2731
TCGA.14.1795	Mesenchymal	9.2215
TCGA.14.1821	Proneural	9.4201
TCGA.14.1823	Mesenchymal	8.5976
TCGA.14.1825	Proneural	8.78
TCGA.14.1827	Classical	8.6847
TCGA.14.1829	Mesenchymal	8.2924
TCGA.14.2554	Classical	8.6825
TCGA.14.2555	Classical	9.4659
TCGA.14.3476	Proneural	8.7747
TCGA.14.3477	Proneural	9.2167
TCGA.14.4157	Proneural	8.8377
TCGA.15.0742	Classical	9.0492
TCGA.15.1444	Proneural	8.4245
TCGA.15.1446	Classical	8.9263
TCGA.15.1447	Proneural	9.5173
TCGA.15.1449	Proneural	9.3398
TCGA.16.0846	Proneural	9.094
TCGA.16.0848	Proneural	8.7931
TCGA.16.0849	Proneural	9.2248
TCGA.16.0850	Proneural	9.205
TCGA.16.0861	Classical	8.5733
TCGA.16.1045	Mesenchymal	8.9194
TCGA.16.1047	Classical	9.0181
TCGA.16.1048	Classical	8.2412
TCGA.16.1055	Classical	9.5568
TCGA.16.1056	Classical	9.2571
TCGA.16.1060	Mesenchymal	9.8335
TCGA.16.1062	Classical	9.5244
TCGA.16.1063	Classical	9.0873
TCGA.16.1460	Proneural	8.8795
TCGA.19.0955	Classical	8.9093
TCGA.19.0957	Proneural	8.9753
TCGA.19.0960	Proneural	9.0734
TCGA.19.0962	Classical	9.0762
TCGA.19.0963	Proneural	9.0104
TCGA.19.0964	Classical	9.0833
TCGA.19.1385	Mesenchymal	9.0965
TCGA.19.1386	Classical	9.6257
TCGA.19.1387	Proneural	8.9093
TCGA.19.1388	Classical	9.4088
TCGA.19.1389	Mesenchymal	8.4336
TCGA.19.1390	Proneural	8.5775
TCGA.19.1392	Proneural	8.9851
TCGA.19.1786	Classical	8.6703
TCGA.19.1787	Mesenchymal	8.4636
TCGA.19.1788	Classical	8.8997
TCGA.19.1789	Classical	8.9704
TCGA.19.1790	Mesenchymal	8.2474
TCGA.19.1791	Classical	8.3949
TCGA.19.2619	Classical	8.9212
TCGA.19.2620	Classical	8.9189
TCGA.19.2621	Classical	9.3182
TCGA.19.2623	Mesenchymal	8.518
TCGA.19.2624	Proneural	9.1613
TCGA.19.2625	Classical	9.0091
TCGA.19.2629	Proneural	8.4577
TCGA.19.2631	Classical	9.1294
TCGA.19.4068	Classical	8.4635
TCGA.19.5947	Mesenchymal	8.6154
TCGA.19.5950	Classical	8.7097
TCGA.19.5951	Classical	8.893
TCGA.19.5952	Classical	7.9978
TCGA.19.5954	Classical	8.2011
TCGA.19.5955	Mesenchymal	8.2508
TCGA.19.5956	Proneural	8.0327
TCGA.19.5958	Classical	8.1884
TCGA.19.5959	Classical	8.248
TCGA.19.5960	Classical	8.2482
TCGA.26.1438	Mesenchymal	9.4134
TCGA.26.1439	Classical	9.0676
TCGA.26.1440	Classical	9.0515
TCGA.26.1442	Proneural	8.3045
TCGA.26.1443	Classical	9.2261
TCGA.26.1799	Classical	8.8041
TCGA.26.5132	Classical	8.5981
TCGA.26.5133	Proneural	8.203
TCGA.26.5134	Proneural	8.6689
TCGA.26.5135	Proneural	8.6288
TCGA.26.5136	Mesenchymal	9.4775
TCGA.26.5139	Mesenchymal	8.4031
TCGA.27.1830	Mesenchymal	9.0007
TCGA.27.1831	Classical	8.8767
TCGA.27.1832	Mesenchymal	8.6838
TCGA.27.1833	Classical	8.8008
TCGA.27.1834	Proneural	8.8189
TCGA.27.1835	Classical	9.4781
TCGA.27.1836	Proneural	9.0873
TCGA.27.1837	Classical	8.8732
TCGA.27.1838	Classical	8.7201
TCGA.27.2518	Classical	8.6488
TCGA.27.2519	Mesenchymal	8.9351
TCGA.27.2521	Proneural	9.1102
TCGA.27.2523	Classical	9.007
TCGA.27.2524	Mesenchymal	9.2561
TCGA.27.2526	Classical	7.9579
TCGA.27.2527	Mesenchymal	8.6162
TCGA.27.2528	Classical	9.0245
TCGA.28.1745	Mesenchymal	8.6936
TCGA.28.1746	Proneural	9.0588
TCGA.28.1747	Classical	8.7327
TCGA.28.1749	Classical	8.7854
TCGA.28.1750	Mesenchymal	9.6079
TCGA.28.1751	Mesenchymal	9.2293
TCGA.28.1752	Classical	8.6304
TCGA.28.1753	Mesenchymal	9.082
TCGA.28.1755	Classical	8.8518
TCGA.28.1756	Proneural	9.3127
TCGA.28.1757	Classical	8.273
TCGA.28.1760	Mesenchymal	9.1459
TCGA.28.2501	Mesenchymal	8.1105
TCGA.28.2502	Mesenchymal	8.9876
TCGA.28.2506	Classical	7.772
TCGA.28.2509	Mesenchymal	8.1714
TCGA.28.2510	Proneural	8.0573
TCGA.28.2513	Mesenchymal	8.6291
TCGA.28.2514	Classical	8.7607
TCGA.28.5204	Proneural	7.6334
TCGA.28.5207	Mesenchymal	8.5927
TCGA.28.5208	Mesenchymal	8.7331
TCGA.28.5209	Mesenchymal	9.2112
TCGA.28.5213	Mesenchymal	9.4307
TCGA.28.5214	Mesenchymal	9.0844
TCGA.28.5215	Mesenchymal	8.1067
TCGA.28.5216	Mesenchymal	8.8852
TCGA.28.5218	Mesenchymal	8.6788
TCGA.28.5219	Classical	8.5707
TCGA.28.5220	Classical	8.5648
TCGA.28.6450	Classical	8.5829
TCGA.32.1970	Classical	8.8584
TCGA.32.1973	Proneural	8.5633
TCGA.32.1976	Proneural	8.9509
TCGA.32.1977	Mesenchymal	8.8479
TCGA.32.1978	Classical	8.9601
TCGA.32.1979	Classical	8.4232
TCGA.32.1980	Proneural	8.0176
TCGA.32.1982	Classical	8.9938
TCGA.32.1986	Mesenchymal	9.3133
TCGA.32.1987	Mesenchymal	8.5994
TCGA.32.1991	Classical	8.5187
TCGA.32.2491	Mesenchymal	8.461
TCGA.32.2494	Mesenchymal	8.7995
TCGA.32.2495	Classical	8.8887
TCGA.32.2615	Mesenchymal	9.6744
TCGA.32.2616	Classical	8.7141
TCGA.32.2632	Classical	8.5667
TCGA.32.2634	Proneural	8.7435
TCGA.32.2638	Classical	9.2606
TCGA.32.4208	Proneural	7.9063
TCGA.32.4209	Mesenchymal	8.3375
TCGA.32.4210	Proneural	8.8355
TCGA.32.4211	Proneural	8.2383
TCGA.32.4213	Mesenchymal	8.606
TCGA.32.4719	Classical	8.1623
TCGA.32.5222	Proneural	8.5516
TCGA.41.2571	Proneural	8.4435
TCGA.41.2572	Classical	8.6034
TCGA.41.2573	Proneural	9.1645
TCGA.41.2575	Proneural	8.7593
TCGA.41.3392	Classical	8.8901
TCGA.41.3393	Mesenchymal	8.5744
TCGA.41.3915	Mesenchymal	8.6925
TCGA.41.4097	Mesenchymal	8.5624
TCGA.41.5651	Proneural	8.0508
TCGA.76.4925	Proneural	8.4117
TCGA.76.4926	Mesenchymal	8.1284
TCGA.76.4927	Classical	7.9523
TCGA.76.4928	Classical	8.8296
TCGA.76.4929	Proneural	8.289
TCGA.76.4931	Classical	8.6352
TCGA.76.4932	Proneural	8.3087
TCGA.76.4934	Proneural	8.7165
TCGA.76.4935	Proneural	8.5712
TCGA.76.6191	Proneural	8.8758
TCGA.76.6192	Proneural	8.525
TCGA.76.6193	Mesenchymal	8.7231
TCGA.76.6282	Mesenchymal	8.1496
TCGA.76.6285	Proneural	8.4569
TCGA.81.5910	Classical	8.4539
TCGA.87.5896	Classical	8.2457

[truncated: 21 more sheets: Figure 2c, Figure 2d, Figure 2e, Figure 2f, Figure 3a, Figure 3b, Figure 3c TGS-01, Figure 3c TGS-04, Figure 3d, Figure 3e, Figure 3f, Figure 3g, Figure 3h, Figure 4a, Figure 4b, Figure 5a, Figure 5b, Figure 5c,d, Figure 5e, Supplementary Figure 1a …]
